# Supplementary material for: Functionally characterizing obesity-susceptibility genes using CRISPR/Cas9, in vivo imaging and deep learning
Source: Sci Rep. 2025 Feb 13;15:5408. doi: 10.1038/s41598-025-89823-2 (PMC11825957; doi:10.1038/s41598-025-89823-2)
Supplement: Supplementary file 2 — Supplementary Material 2 [file 41598_2025_89823_MOESM2_ESM.xlsx]

## Sheet: LIST TABLES
List of supplementary Tables
Supplementary Table 1. The effect of overfeeding on image- and biochemistry-based cardiometabolic traits in 10-day-old zebrafish larvae.
Supplementary Table 2. Overview of CRISPR/Cas9 single gRNAs designed to target 15 zebrafish genes and tested for efficiency by PCR-based fragment length analysis in 5-day-old larvae.
Supplementary Table 3. Overview of CRISPR/Cas9 single gRNAs selected to target 15 zebrafish genes.
Supplementary Table 4. Criteria for CRISPR/Cas9 single gRNA efficiency estimation based on fragment length analysis profiles performed in test injections in 5-day-old zebrafish larvae.
Supplementary Table 5. Overview of CRISPR/Cas9 single gRNAs selected to target 15 zebrafish genes and paired-end sequencing results of the regions flanking the cut site.
Supplementary Table 6. Distribution of mutation types induced by CRISPR/Cas9 across 15 targeted genes.
Supplementary Table 7. Mutant allele frequencies for CRISPR/Cas9-induced mutations by zebrafish orthologue.
Supplementary Table 8. Number of 10-day-old offspring of multiplexed CRISPR/Cas9 founders with lipid deposits in adipocytes by region.
Supplementary Table 9. Number of zebrafish larvae with lipid accumulation in adipocytes and with 2 or 0 mutated alleles.
Supplementary Table 10. The additive effect of genetic risk scores and of each mutated allele in zebrafish orthologues of obesity genes on image- and biochemistry-based cardiometabolic traits in 10-day-old offspring of CRISPR/Cas9 founders.
Supplementary Table 11. The effect of frameshift and/or premature stop codon-introducing alleles in both alleles vs. no mutated alleles in zebrafish orthologues of human obesity genes on image- and biochemistry-based cardiometabolic traits in 10 day-old offspring of CRISPR/Cas9 founders
Supplementary Table 12. Overview of CRISPR/Cas9 single gRNAs selected to target the mast/stem cell growth factor receptor kita gene in zebrafish.
Supplementary Table 13. Overview of CRISPR/Cas9 single gRNAs selected to target two zebrafish genes for characterization in founders.
Supplementary Table 14. Effect of mutations in obesity genes on adiposity traits in 10-day-old CRISPR/Cas9 founders.
Supplementary Table 15. Number of zebrafish larvae with lipid accumulation in adipocytes in affected larvae vs. controls in the F0 screen.
Supplementary Table 16. Effect of mutations in pcsk1 on image- and biochemistry-based cardiometabolic traits in 10 day-old CRISPR/Cas9 founders.
Supplementary Table 17. Effect of mutations in sec16b on image- and biochemistry-based cardiometabolic traits in 10-day-old CRISPR/Cas9 founders.
Supplementary Table 18. Overview of CRISPR/Cas9 single gRNAs selected to target 22 zebrafish orthologues of 16 human candidate genes to examine their role food intake in founders.
Supplementary Table 19. Overview of experiments to examine the role of mutations in zebrafish orthologues of 16 genes implicated in obesity in humans on food intake in 8-day-old CRISPR/Cas9 founders.
Supplementary Table 20. The effect of mutations in zebrafish orthologues of genes implicated in obesity in humans on body size and food intake in 8 day-old CRISPR/Cas9 founders.
Supplementary Table 21. Regression models used in the statistical analysis.

## Sheet: SuppT1
Supplementary Table 1. The effect of overfeeding on image- and biochemistry-based cardiometabolic traits in 10-day-old zebrafish larvae.
back
	Model 1							Model 2
	Body length
	Effect	SE	lci	uci	P	n (total)
overfeeding	-0.643	0.190	-1.017	-0.268	8.52e-04	262
time of imaging (per h effect)	0.039	0.020	0.001	0.078	4.71e-02
	Body dorsal area (norm for length)
	Effect	SE	lci	uci	P	n (total)
overfeeding	-0.129	0.092	-0.310	0.051	1.60e-01	262
length-normalized dorsal body area (in SD)	0.003	0.000	0.003	0.004	4.07e-79
time of imaging (per h effect)	0.004	0.009	-0.015	0.022	7.01e-01
	Body lateral area (norm for length)
	Effect	SE	lci	uci	P	n (total)
overfeeding	-0.145	0.092	-0.325	0.036	1.16e-01	252
length-normalized dorsal body area (in SD)	0.003	0.000	0.003	0.004	3.81e-78
time of imaging (per h effect)	0.004	0.009	-0.014	0.023	6.50e-01
	Lipid deposition in adipocytes
	OR	SE	lci	uci	P	n (total)		OR	SE	lci	uci	P	n (total)
overfeeding	4.18491	1.63121	1.94939	8.98404	0	275		2.64478	1.16172	1.11815	6.25577	2.70e-02	241
body length (in SD)								0.995865	0.0019115	0.992126	0.999618	3.10e-02
length-normalized dorsal body surface area (in SD)								1.00001	3.88e-06	1	1.00002	1.90e-02
time of imaging (per h effect)	0.972165	0.0584591	0.864082	1.09377	6.39e-01			0.963745	0.0686012	0.838247	1.10803	6.04e-01
	Number of adipocytes per larva
	Effect	SE	lci	uci	P	n (total)		Effect	SE	lci	uci	P	n (total)
overfeeding	0.883	0.384	0.131	1.635	2.13e-02	275		0.536	0.453	-0.352	1.424	2.37e-01	241
body length (in SD)								-0.002	0.003	-0.007	0.003	3.60e-01
length-normalized dorsal body area (in SD)								0.000	0.000	-0.000	0.000	1.25e-01
time of imaging (per h effect)	0.058	0.067	-0.073	0.190	3.85e-01			0.056	0.082	-0.103	0.216	4.89e-01
	LDLc content
	Effect	SE	lci	uci	P	n (total)		Effect	SE	lci	uci	P	n (total)
overfeeding	1.021	0.193	0.641	1.401	1.73e-07	713		0.096	0.168	-0.235	0.427	5.67e-01	261
body length (in SD)								0.001	0.000	-0.000	0.002	8.73e-02
length-normalized dorsal body area (in SD)								-0.000	0.000	-0.000	-0.000	3.85e-02
time of imaging (per h effect)	0.036	0.039	-0.041	0.113	3.53e-01			0.104	0.097	-0.086	0.295	2.82e-01
position in the analyzer	0.004	0.003	-0.001	0.010	1.39e-01			-0.001	0.006	-0.014	0.011	8.33e-01
	Triglyceride content
	Effect	SE	lci	uci	P	n (total)		Effect	SE	lci	uci	P	n (total)
overfeeding	0.923	0.229	0.473	1.373	6.27e-05	714		-0.004	0.254	-0.503	0.496	9.88e-01	261
body length (in SD)								0.001	0.001	-0.001	0.002	4.31e-01
length-normalized dorsal body area (in SD)								-0.000	0.000	-0.000	0.000	8.10e-01
time of imaging (per h effect)	0.011	0.046	-0.080	0.102	8.11e-01			0.062	0.146	-0.225	0.350	6.69e-01
position in the analyzer	0.004	0.004	-0.003	0.011	2.36e-01			-0.002	0.010	-0.021	0.017	8.16e-01
	Total cholesterol content
	Effect	SE	lci	uci	P	n (total)		Effect	SE	lci	uci	P	n (total)
overfeeding	0.812	0.212	0.397	1.228	1.36e-04	712		0.008	0.188	-0.362	0.377	9.67e-01	261
body length (in SD)								0.001	0.000	-0.000	0.002	1.04e-01
length-normalized dorsal body area (in SD)								-0.000	0.000	-0.000	0.000	1.20e-01
time of imaging (per h effect)	-0.001	0.043	-0.085	0.082	9.74e-01			0.145	0.108	-0.067	0.357	1.80e-01
position in the analyzer	-0.001	0.003	-0.007	0.006	8.29e-01			-0.009	0.007	-0.023	0.005	2.09e-01
	Glucose content
	Effect	SE	lci	uci	P	n (total)		Effect	SE	lci	uci	P	n (total)
overfeeding	1.523	0.220	1.092	1.955	9.39e-12	714		0.121	0.199	-0.272	0.514	5.45e-01	261
body length (in SD)								0.001	0.001	-0.000	0.002	2.35e-01
length-normalized dorsal body area (in SD)								-0.000	0.000	-0.000	0.000	8.20e-02
time of imaging (per h effect)	0.003	0.044	-0.084	0.090	9.49e-01			0.051	0.115	-0.175	0.277	6.59e-01
position in the analyzer	0.010	0.003	0.003	0.017	2.99e-03			0.002	0.008	-0.013	0.017	7.81e-01
	Beta cell n
	Effect	SE	lci	uci	P	n (total)		Effect	SE	lci	uci	P	n (total)
overfeeding	-0.191	0.236	-0.656	0.275	4.20e-01	210		0.167	0.218	-0.263	0.597	4.44e-01	183
body length (in SD)								-0.000	0.001	-0.001	0.001	6.63e-01
length-normalized dorsal body area (in SD)								0.000	0.000	0.000	0.000	4.28e-04
time of imaging (per h effect)	-0.023	0.021	-0.065	0.019	2.86e-01			-0.039	0.021	-0.081	0.003	7.19e-02
	Beta cell nuclear volume (total)
	Effect	SE	lci	uci	P	n (total)		Effect	SE	lci	uci	P	n (total)
overfeeding	-0.370	0.244	-0.852	0.111	1.31e-01	210		-0.052	0.237	-0.519	0.416	8.28e-01	183
body length (in SD)								-0.000	0.001	-0.002	0.001	4.66e-01
length-normalized dorsal body area (in SD)								0.000	0.000	0.000	0.000	9.98e-04
time of imaging (per h effect)	-0.031	0.022	-0.074	0.013	1.69e-01			-0.043	0.023	-0.088	0.003	6.97e-02
	Beta cell insulin expression (mean)
	Effect	SE	lci	uci	P	n (total)		Effect	SE	lci	uci	P	n (total)
overfeeding	0.101	0.264	-0.420	0.621	7.03e-01	211		-0.065	0.260	-0.579	0.448	8.02e-01	184
body length (in SD)								0.002	0.001	0.001	0.003	5.17e-03
length-normalized dorsal body area (in SD)								-0.000	0.000	-0.000	-0.000	3.83e-05
time of imaging (per h effect)	0.029	0.024	-0.018	0.076	2.25e-01			0.033	0.026	-0.017	0.084	1.91e-01
	Liver size
	Effect	SE	lci	uci	P	n (total)		Effect	SE	lci	uci	P	n (total)
overfeeding	-0.356	0.204	-0.758	0.045	8.13e-02	275		-0.028	0.176	-0.375	0.318	8.72e-01	241
body length (in SD)								-0.002	0.000	-0.003	-0.001	6.13e-05
length-normalized dorsal body area (in SD)								0.000	0.000	0.000	0.000	1.72e-12
time of imaging (per h effect)	-0.014	0.020	-0.053	0.024	4.59e-01			-0.033	0.018	-0.069	0.003	7.16e-02
	Hepatic lipid deposition
	Effect	SE	lci	uci	P	n (total)		Effect	SE	lci	uci	P	n (total)
overfeeding	-0.071	0.219	-0.503	0.360	7.45e-01	275		-0.080	0.214	-0.501	0.341	7.08e-01	241
body length (in SD)								-0.001	0.001	-0.002	0.000	2.10e-01
length-normalized dorsal body area (in SD)								0.000	0.000	-0.000	0.000	2.12e-01
time of imaging (per h effect)	-0.032	0.021	-0.074	0.009	0.125			-0.023	0.022	-0.067	0.020	2.93e-01
	Vascular lipid deposition
	IRR	SE	lci	uci	P	n (total)		IRR	SE	lci	uci	P	n (total)
overfeeding	0.118052	0.198568	0.0043683	3.19032	2.04e-01	256		0.829559	0.839188	0.114226	6.02461	8.53e-01	226
body length (in SD)								1.00202	0.0047269	0.992797	1.01133	6.69e-01
length-normalized dorsal body area (in SD)								0.999999	9.8e-06	0.99998	1.00002	9.01e-01
time of imaging (per h effect)	0.815445	0.208277	0.494293	1.34525	4.24e-01			0.671133	0.133219	0.454827	0.990309	4.50e-02
food type								1.93102	2.52609	0.148689	25.0782	6.15e-01
	Eye diameter
	Effect	SE	lci	uci	P	n (total)		Effect	SE	lci	uci	P	n (total)
overfeeding	-0.619	0.179	-0.971	-0.266	6.49e-04	275		-0.072	0.104	-0.276	0.133	4.89e-01	261
body length (in SD)								0.000	0.000	-0.000	0.001	1.94e-01
length-normalized dorsal body area (in SD)								0.000	0.000	0.000	0.000	8.85e-22
time of imaging (per h effect)	0.063	0.018	0.027	0.099	6.52e-04			0.034	0.011	0.013	0.055	1.45e-03
Effects of overfeeding are compared with controls fed 3x less of the same food. Dorsal and lateral area were normalized for body length; whole-body LDLc, triglyceride, total cholesterol, and glucose content were assessed using enzymatic assays. All traits were inverse-normally transformed to a mean of zero and a standard deviation of 1 before performing linear regression analyses, with the except…

## Sheet: SuppT2
Supplementary Table 2. Overview of CRISPR/Cas9 single gRNAs designed to target 15 zebrafish genes and tested for efficiency by PCR-based fragment length analysis in 5-day-old larvae.
back
	Human gene symbol	ENSG	Zebrafish orthologue symbol	ENSDARG	Transcript ID	single gRNA Test 1							single gRNA Test 2							single gRNA Test 3							single gRNA Test 4							single gRNA Test 5
						single gRNA sequence*	Exon targeted	Fw primers	Rv primers	Size amplicon	CHOPCHOP score	FLA efficiency	single gRNA sequence	Exon targeted	Fw primers	Rv primers	Size amplicon	CHOPCHOP score	FLA efficiency	single gRNA sequence	Exon targeted	Fw primers	Rv primers	Size amplicon	CHOPCHOP score	FLA efficiency	single gRNA sequence	Exon targeted	Fw primers	Rv primers	Size amplicon	CHOPCHOP score	FLA efficiency	single gRNA sequence	Exon targeted	Fw primers	Rv primers	Size amplicon	CHOPCHOP score	FLA efficiency
Multiplex 1	ARID5B	ENSG00000150347	arid5b	ENSDARG00000037196	ENSDART00000054092.7	gGATTTGCGGAGCTGGAAGA	1 ( out of 9)	TACTCCTCCAACCTTGCTGATT	TCTGTATTTGTGGAGGGCTTCT	220	78	high
					ENSDART00000152180.2		0 (out of 2)
	LEPR	ENSG00000116678	lepr	ENSDARG00000070961	ENSDART00000079173.6	GgGTTTACGAAGACCTGAAG	4 (out of 20)	TGATAACAGGCAGTTTTTCTGC	TGTTAAGCGTCTGAACAGGATG	166	9	no	GAACAGGATGATCACAACAC	4 (out of 20)	CCTTGCAGATTTGAATCCTTCT	TTTAGCAGTTGGCAGTGTTGTT	150	12	high
					ENSDART00000104616.4		2 (out of 19)							2 (out of 19)
	MC4R	ENSG00000166603	mc4r	ENSDARG00000015515	ENSDART00000019555.5	gGATCCTCTGTCACCATGAG	1 (out od 1)	AAACAGGGATCAATCAGACGAT	CTGCAATCACAAGGATGTTCTC	223	45	moderate
	NEGR1	ENSG00000172260	negr1	ENSDARG00000021607	ENSDART00000028895.7	gGAGAGTGTGGTCAGCAGAC	1 (out of 7)	ATAATGATTGCAGTGCAGGATG	TGTTTACAAAACTGAGAGCGGA	239	32	very high
	PCSK1	ENSG00000175426	pcsk1	ENSDARG00000002600	ENSDART00000014668.5	GgATCTCAACGAATGGGCGG	1 (out of 14)	AATGTTGCTGTGCAGTGTTCTT	GAATAAACGCGTAACACAACCA	254	1	high
					ENSDART00000147473.3		1 (out of 14)
	POMC	ENSG00000115138	pomca	ENSDARG00000043135	ENSDART00000063333.7	gGTGCTGAGGTCTCGACAGC	2 (out of 3)	TGTGTTCTCAGAGATGGTGAGG	CAGCAATTAATCTAAGCCGTGA	190	19	no	GgCAGAGCCAAGAGCCAAGC	2 (out of 3)	TTGTGTTCTCAGAGATGGTGAG	TAATCTAAGCCGTGACGAATCC	184	33	no	GgTGTGTCCTGCTTGGCTCT	2 (out of 3)	TTTCCAACTGTTCTTTCAACTG	GTTCTCCTCTGTGCTGAGGTCT	235	96	no	GgTCTGGCTGTTCTCTGCGC	2 (out of 3)	TTTCCAACTGTTCTTTCAACTG	GTTCTCCTCTGTGCTGAGGTCT	235	94	high
			pomcb	ENSDARG00000069307	ENSDART00000100751.3	GgCTTGGCTTTTGGCTGCAG	1 (out of 2)	AATGAAACTCGTCCTTGACGTT	CAAGGTCCATGCAGTCTATCAA	246	21	high
	SEC16B	ENSG00000120341	sec16b	ENSDARG00000099554	ENSDART00000160547.2	gAACGGAAATAGAACTGGAG	5 (out of 25)	AGGGTCCTTGCCTTTCTTTAAC	CTACACCATTGAACACCAATGC	191	8	no	gGGAGCCCAGAAGGGAAGGC	2 (out of 25)	ACAACTGACtgtgtgtgtgtgc	TCGACTCTGTTGGTGGGTAGTA	247	18	failed	gAGCAGGTCGATCCTCGTTA	2 (out of 25)	GCCAGGCTATCAGTACCAATCT	AAGTGTAAGGGTTGGTTGGATG	216	97	no	gGGGAAGGCTGGCGCATGCC	2 (out of 25)	GCTGAAAAGAATATGCCCTGTT	CTTTCTCTCCCTCTCGACTCTG	289	200	low	GGCCATGCAGAGTGGTCTGT	11 (out of 25)	TAAATGTCTCGTCTATTCCCCC	GGAAATTCATGGGTCTCTAGCA	197	105	high
					ENSDART00000168452.2		4 (out of 13)							1 (out of 13)							1 (out of 13)							1 (out of 13)							10 (out of 13)
Multiplex 2	BDNF	ENSG00000176697	bdnf	ENSDARG00000018817	ENSDART00000014843.6	GAGAGAGATCCCGGGCGTGC	2 (out of 2)	GTGATGACCATCCTGTTCGTTA	CAACTCCTCAATGACCTGCTC	234	40	no	GgGCCCATGAGAGAGATCCC	2 (out of 2)	GTGATGACCATCCTGTTCGTTA	CAACTCCTCAATGACCTGCTC	234	18	low	GgTCACGGACACTTTCGAGC	2 (out of 2)	CTTCAGTTGCATGAGAGCTGC	GAGTCTGCCGCATCTATAGGG	285	19	no	gGAGAGATCCCGGGCGTGCA	2 (out of 2)	GTGATGACCATCCTGTTCGTTA	CAACTCCTCAATGACCTGCTC	234	58	moderate
					ENSDART00000075389.4		2 (out of 2)							2 (out of 2)							2 (out of 2)							2 (out of 2)
					ENSDART00000131009.3		2 (out of 2)							2 (out of 2)							2 (out of 2)							2 (out of 2)
					ENSDART00000132353.2		2 (out of 2)							2 (out of 2)							2 (out of 2)							2 (out of 2)
					ENSDART00000144682.2		3 (out of 3)							3 (out of 3)							3 (out of 3)							2 (out of 2)
					ENSDART00000180929.1		3 (out of 3)							3 (out of 3)							3 (out of 3)							3 (out of 3)
	IRS1	ENSG00000169047	irs1	ENSDARG00000054087	ENSDART00000076229.5	GATCTGCTGTGATTGAGTGG	1 (out of 2)	GAGCATCTAGTGATGGAGAGGG	AGTGCCTCGATATCTGGATCAC	279	92	very high
	IRS2	ENSG00000185950	irs2a	ENSDARG00000037099	ENSDART00000053924.5	GAGGGTCCCCCTTTAAGAGG	1 (out of 2)	GAACTACAGACATTACGCGCTG	GATGTCCGTGTTTTTGCTTCTT	225	3	failed	gGAATATTTTGCTGTGGCTG	1 ( out of 2)	CTCGACTCGTGTTTGAGCATAA	GATGTCCGTGTTTTTGCTTCTT	170	69	no	GGTGCCGGCCAACAGTCATT	1 (out of 2)	AGAGCTGTCAGAGTTCAGACCC	TAGATCTACTCATGTGGTGCCG	287	88	very high
			irs2b	ENSDARG00000075282	ENSDART00000110158.5	GAAATCAGCTGTCCTCCCGT	1 (out of 2)	GCACAAGTTGAGGAGGAAAAGT	AGGCACGAGTCCAAAGGTATAA	282	33	no	gGTGGCTACCGAGAACGAGC	1 ( out of 2)	GAGAGCGAGAAGAAATGGAAAA	CCCTCGTTCATTAAATCCGTTA	206	23	no	gGAGATGGGGTTCGTACCTG	1 (out of 2)	GGCGATGAAAGCTATGAAAGAG	CTCAAATGCGTCCTGTTCAC	270	76	high/very high	gGTGAGAGCTGCGCCCCGAA	1 (out of 2)	CTGGAGAAAGCCTACAGGAAAA	AATGATCCAATTTCAATGTCCC	209	73	high
	SH2B1	ENSG00000178188	sh2b1	ENSDARG00000057679	ENSDART00000083976.4	GgGTCGGATAACGAAGACAA	1 (out of 8)	ATCGGTTGGTCTGAGATTGATT	GAGCTCACAGAACTCGGTCC	264	9	high
					ENSDART00000141808.3		3 (out of 10)
					ENSDART00000143280.2		2 (out of 2)
	SIM1	ENSG00000112246	sim1a	ENSDARG00000023316	ENSDART00000036348.6	GAAGGAGAAGTCGAAAAACG	2 (out of 12)	CCACGTTTGAGTTTGTGTTGTT	TCCTCATTTTCAGGTAGCTGGT	243	5	moderate
					ENSDART00000187189.1		2 (out of 11)
			sim1b	ENSDARG00000013789	ENSDART00000023483.7	GAAGGAGAAATCAAAGACTG	1 (out of 11)	gtgtgtgATTTGTCAGCAGGAT	AGCTCGTAAAACTCGCTGTTCT	256	6	low	gGTTGAGACGTGATGGCGGA	1 (out of 11)	AAGGAGAACAGCGAGTTTTACG	CAAGAGCTAAACTGATCGGGAC	200	20	very high
This table shows - for each of the 12 human genes selected - the HGNC symbol name and Ensembl ID (ENSG); the HGNC symbols of the 15 zebrafish orthologues, their Ensembl IDs (ENSDARG); and any splice transcripts. A maximum of five single gRNAs have been designed to target each zebrafish gene, and for each single gRNA, several metrics are reported: the sequence, the exon targeted in each transcript…

## Sheet: SuppT3
Supplementary Table 3. Overview of CRISPR/Cas9 single gRNAs selected to target 15 zebrafish genes.
back
	Human gene symbol	ESGN	Zebrafish orthologue symbol	ENSDARG	Transcript ID	Time of designing (June 2018)		Current version (August 2022)		Target sequence	Exon targeted (out of)	CHOPCHOP						CRISPOR
						%TargetID	%QueryID	%TargetID	%QueryID			CHOPCHOP Rank (time of designing)	CHOPCHOP (August 2022)	GC content	Self-complementarity	Efficiency	off targets (0-1-2-3MM)	MIT specificity score	CDF specificity score	Azimuth in vitro score	out of frame	off-targets (0-1-2-3 MM)
Multiplex 1	ARID5B	ENSG00000150347	arid5b	ENSDARG00000037196	ENSDART00000054092.7	45.5	39.98			gGATTTGCGGAGCTGGAAGA	1 ( out of 9)	78						89	95	48	76	0 - 0 - 0 - 5 - 43
					ENSDART00000152180.2						0 (out of 2)
	LEPR	ENSG00000116678	lepr	ENSDARG00000070961	ENSDART00000079173.6	27.62	25.24	23.84	26.10	GAACAGGATGATCACAACAC	4 (out of 20)	9	148	45	0	72.71	2-0-0-0	93	98	35	60	0 - 0 - 0 - 6 - 36
					ENSDART00000104616.4						2 (out of 19)
	MC4R	ENSG00000166603	mc4r	ENSDARG00000015515	ENSDART00000019555.5	69.33	68.07	69.58	70.86	gGCCAAGGAGCTCTGCCGGT	1 (out od 1)	26	5	65	1	57.97	0-0-0-0	99	99	51	66	0 - 0 - 0 - 0 - 4
	NEGR1	ENSG00000172260	negr1	ENSDARG00000021607	ENSDART00000028895.7	63.01	61.58	55.93	57.23	gGTCCAGCGGGCAAACACGA	1 (out of 7)	2	23	60	0	70.73	0-0-0-1	96	98	47	67	0 - 0 - 0 - 1 - 17
	PCSK1	ENSG00000175426	pcsk1	ENSDARG00000002600	ENSDART00000014668.5	71.92	72.11	72.38	72.19	GgATCTCAACGAATGGGCGG	1 (out of 14)	1	99	55	0	53.92	0-0-0-1	96	98	57	70	0 - 0 - 0 - 1 - 10
					ENSDART00000147473.3						1 (out of 14)
	POMC	ENSG00000115138	pomca	ENSDARG00000043135	ENSDART00000063333.7	44.59	37.08	35.96	43.24	GgTCTGGCTGTTCTCTGCGC	2 (out of 3)	19	67	65	0	43.87	0-0-0-1	93	95	42	70	0 - 0 - 0 - 5 - 42
			pomcb	ENSDARG00000069307	ENSDART00000100751.3	34.42	27.72	26.97	33.49	GgCTTGGCTTTTGGCTGCAG	1 (out of 2)	21	78	55	2	44.61	1-0-0-8	77	85	59	67	0 - 0 - 1 - 7 - 144
	SEC16B	ENSG00000120341	sec16b	ENSDARG00000099554	ENSDART00000160547.2	31.98	28.21	28.87	32.73	GGCCATGCAGAGTGGTCTGT	11 (out of 25)	8	26	65	0	47.67	0-0-0-0	96	98	52	62	0 - 0 - 0 - 1 - 22
					ENSDART00000168452.2						10 (out of 13)
Multiplex 2	BDNF	ENSG00000176697	bdnf	ENSDARG00000018817	ENSDART00000014843.6	68.52	56.23	77.33	70.74	gGAGAGATCCCGGGCGTGCA	2 (out of 2)	40	26	65	0	47.67	0-0-0-0	99	99	57	66	0 - 0 - 0 - 0 - 10
					ENSDART00000075389.4						2 (out of 2)
					ENSDART00000131009.3						2 (out of 2)
					ENSDART00000132353.2						2 (out of 2)
					ENSDART00000144682.2						2 (out of 2)
					ENSDART00000180929.1						3 (out of 3)
	IRS1	ENSG00000169047	irs1	ENSDARG00000054087	ENSDART00000076229.5	59.6	52.74	55.31	62.51	GATCTGCTGTGATTGAGTGG	1 (out of 2)	92						76	91	45	61	0 - 0 - 5 - 8 - 88
	IRS2	ENSG00000185950	irs2a	ENSDARG00000037099	ENSDART00000053924.5	52.03	40.13	43.42	56.30	GGTGCCGGCCAACAGTCATT	1 (out of 2)	3	38	60	2	47.21	0-0-0-0	98	99	43	54	0 - 0 - 0 - 0 - 5
			irs2b	ENSDARG00000075282	ENSDART00000110158.5	54.61	43.35	46.34	58.38	gGTGAGAGCTGCGCCCCGAA	1 (out of 2)	33						99	97	47	64	0 - 0 - 0 - 7 - 19
	SH2B1	ENSG00000178188	sh2b1	ENSDARG00000057679	ENSDART00000083976.4	34.33	41.14	44.05	36.76	GgGTCGGATAACGAAGACAA	1 (out of 8)	9	91	45	0	72.42	1-0-0-1	91	96	61	68	0 - 0 - 0 - 1 - 24
					ENSDART00000141808.3						3 (out of 10)
					ENSDART00000143280.2						2 (out of 2)
	SIM1	ENSG00000112246	sim1a	ENSDARG00000023316	ENSDART00000036348.6	75.7	73.63	73.37	75.44	GAAGGAGAAGTCGAAAAACG	2 (out of 12)	5	244	45	1	72.14	0-0-1-4	86	90	38	67	0 - 0 - 1 - 4 - 94
					ENSDART00000187189.1						2 (out of 11)
			sim1b	ENSDARG00000013789	ENSDART00000023483.7	68.43	52.35			gGTTGAGACGTGATGGCGGA	1 (out of 11)	6	135	55	0	55.41	0-0-0-2	91	97	60	60	0 - 0 - 1 - 3 - 14
Table showing - for each of the 12 human genes selected - their HGNC symbols name and the Ensembl IDs (ENSG); the HGNC symbols of the 15 zebrafish orthologues, their Ensembl IDs (ENSDARG) and any splice transcript. %TargetID: percentage of the orthologue sequence that matches the human sequence (Ensembl); %QueryID: percentage of the human sequence that matches the sequence of the orthologue (Ense…

## Sheet: SuppT4
Supplementary Table 4. Criteria for CRISPR/Cas9 single gRNA efficiency estimation based on fragment length analysis profiles performed in test injections in 5-day-old larvae.
back
Efficiency	Injected larvae		Description
	Wt peak	Additional (not-Wt) peaks
No	1	0	All microinjected larvae have a peak corresponding to the Wt peak and have no additional peaks of different sizes
Low	1	<50%	All microinjected larvae have a peak corresponding to the Wt peak and less than 50% of the microinjected larvae have additional peaks of different sizes
Moderate	1	>50%	All microinjected larvae have a peak corresponding to the Wt peak and more than 50% of the microinjected larvae have additional peaks of different sizes
High	>50%	>50%	Most/all microinjected larvae have a peak corresponding to the Wt peak and most/all of the microinjected larvae have additional peaks of different sizes
Very high	<50%	1	Many microinjected larvae have a peak corresponding to the Wt peak and all of the microinjected larvae have additional peaks of different sizes
Too high	0	1	None of the microinjected larvae have a peak corresponding to the Wt peak and all of the microinjected larvae have additional peaks of different sizes
This table shows the six possible categories of efficiency assigned to each tested single gRNA. The efficiency was determined based on the percentage of wildtype (Wt) peaks and the percentage of additional (non-Wt) peaks observed in the zebrafish larvae microinjected at the single cell stage. The selection of moderately to highly efficient single gRNAs was preferred, striving to generate an adequ…

## Sheet: SuppT5
Supplementary Table 5. Overview of CRISPR/Cas9 single gRNAs selected to target 15 zebrafish genes and paired-end sequencing results of the regions flanking the cut site.
back
	Gene			single gRNA					NGS amplicon									Number of unique alleles		Number of unique mutations
	Gene symbol	Chr	Gene direction	gRNA sequence*	Cleavage position	Start	End	gRNA direction	NGS round	Fw primer	Rv primer	Amplicon sequence	Position of the first bp	Amplicon direction	Amplicon size	Nr calls Imaged larvae	Nr calls biochemistry larvae	Imaged	Biochemistry	Imaged	Biochemistry
Multiplex 1	arid5b	12	Fw	aGATTTGCGGAGCTGGAAGA	8168345	8168328	8168347	Fw	1	TACTCCTCCAACCTTGCTGATT	AGAAGCCCTCCACAAATACAGA	GTGTCCGTCTCACTCTCTCTACAGGATGAAGTTATCGCCGTGTCAGAGAAGGTGATCGTGAAGTTGGAGGATCTGGTAAAATGGATGGTGTCAGATTTGCGGAGCTGGAAGAAGGGTCTTCAGGCCGTCCCGCTGAAGCCCGGTGTGCTGAAGGAGCTGGGCAAGAATGGCCAGCG	8168236	Fw	220
		12							2	CCTCCAACCTTGCTGATTGTGT	ACAGCGGACTCAACTTCAAGG	CCGTCTCACTCTCTCTACAGGATGAAGTTATCGCCGTGTCAGAGAAGGTGATCGTGAAGTTGGAGGATCTGGTAAAATGGATGGTGTCAGATTTGCGGAGCTGGAAGAAGGGTCTTCAGGCCGTCCCGCTGAAGCCCGGTGTGCTGAAGGAGCTGGGCAAGAATGGCCAGCGAGAAGCCCTCCACAAATACAGAGAGTCAACGCTCA	8168240	Fw	250	2	337		7		5
		12							3	CCGTGTCAGAGAAGGTGATCGT	AGCCTTCTCTTTGAGGACGTCC	GAAGTTGGAGGATCTGGTAAAATGGATGGTGTCAGATTTGCGGAGCTGGAAGAAGGGTCTTCAGGCCGTCCCGCTGAAGCCCGGTGTGCTGAAGGAGCTGGGCAAGAATGGCCAGCGAGAAGCCCTCCACAAATACAGAGAGTCAACGCTCAACAGCGGACTCAACTTCAA	8168295	Fw	215	326		20		18
	lepr	6	Rv	GAACAGGATGATCACAACAC	31220664	31220647	31220666	Fw	1	CCTTGCAGATTTGAATCCTTCT	AACAACACTGCCAACTGCTAAA	CGGGTGGGTGTTCTGAAAGACCACTGTTAAGCGTCTGAACAGGATGATCACAACACAGGAGAGCTTTCCACTTCAGGTCTTCGTAAACACCATCGCTGACTCCATC	31220611	Fw	150	246	336	6	6	6	6
	mc4r	2	Fw	aGCCAAGGAGCTCTGCCGGT	27932846	27932829	27932848	Fw	1	GTGAGGTGACGGATGCTGAC	GAGATCTTCCTCACGCTCGG	ACAATACTTGCTTTCTCTGATCTACATGGTGGATGATGTTTCATCACACCTGCAAGCCTGATGAATTCACCAGACTGACTTAAACAGGGATCAATCAGACGATTCAAGGAAATGAACACCTCACATCATCATGGACTGCATCATTCATTTCGGAACCACAGCCAAGGAGCTCTGCCGGTGGGAAAGCCCTCTCATGGTGACAGAGGATCAGCTTCTGGATGCTACGAGCAGCTGCTGATCTCCACG	27932670	Fw	286	165	322	11	14	10	13
		2							3	GCAGAGGTGAGGTGACGGAT	AGGCCGAGCGTGAGGAAG	GCTGACACAATACTTGCTTTCTCTGATCTACATGGTGGATGATGTTTCATCACACCTGCAAGCCTGATGAATTCACCAGACTGACTTAAACAGGGATCAATCAGACGATTCAAGGAAATGAACACCTCACATCATCATGGACTGCATCATTCATTTCGGAACCACAGCCAAGGAGCTCTGCCGGTGGGAAAGCCCTCTCATGGTGACAGAGGATCAGCTTCTGGATGCTACGAGCAGCTGCTGATCTCCACGGAGAT	27932664	Fw	295	307		42		26
	negr1	6	Fw	tGTCCAGCGGGCAAACACGA	36943242	36943239	36943258	RV	1	CAGGTTCCGATCAAAACAAA	ACTAAACTTGGCTGGCACCT	TCTGGAAAACTACACGGAACGCCATTTCTCGGGGTCTTCGCGGAGGATTAATATATTTTCATCCAGATATTTATATTTTTATTTTTGATAACGGCGCGGATCGTACTCCACTCGGCGGTGATGGACATAATGATTGCAGTGCAGGATGCGTGCGTCTCCGGTCAGTGGCTCACCGCTATAATTCTTAGTCTTTGCTGCTTTTTACCGTCGTGTTTGCCCGCTGGACAAACTGTGGACTATACTACGTCCAGCGAGAGTGTGGTCAGCAGACAGGGAGACACCGCGCTGCTCAGGTAGGAGGATCAAGTTGAA	36943032	Fw	352	6	18	4		4
		6							2	GTCTCCGGTCAGTGGCTCA	GTAAACAACACTCGGCGGCT	CCGCTATAATTCTTAGTCTTTGCTGCTTTTTACCGTCGTGTTTGCCCGCTGGACAAACTGTGGACTATACTACGTCCAGCGAGAGTGTGGTCAGCAGACAGGGAGACACCGCGCTGCTCAGGTAGGAGGATCAAGTTGAAACTAAACTTGGCTGGCACCTGCTTCAGCCGCTCCGCTCTCAGTTTT	36943204	Fw	225	94		16		16
		6							3	GGGGTCTTCGCGGAGGATTA	TGACCACACTCTCGCTGGAC	ATATATTTTCATCCAGATATTTATATTTTTATTTTTGATAACGGCGCGGATCGTACTCCACTCGGCGGTGATGGACATAATGATTGCAGTGCAGGATGCGTGCGTCTCCGGTCAGTGGCTCACCGCTATAATTCTTAGTCTTTGCTGCTTTTTACCGTCGTGTTTGCCCGCTGGACAAACTGTGGACTATACTAC	36943082	Fw	235	251	379	16	24	16	24
	pcsk1	21	Fw	GtATCTCAACGAATGGGCGG	11685109	11685092	11685111	RV	1	AACTTATTCCGCCGTTTTGT	TCTGCTTTGCATCAGTGTTG	ATTCGTCGCGATCATCCAGATCATTTTTTTAAAGTGGTTGTAATTGATTTGAAATGGAAGAAAGATGTCGTCCAATGTTGCTGTGCAGTGTTCTTGCTCTGGTGTGTGCGCTCGTGTCTTCAGCCGTGGACAGGCAGTATCTCAACGAATGGGCGGTGGAGATTCCTGGAGGTGTCCAAAATGCACGATCCATCGCCGACGAGTTCGGATACCAATTAGTCCGACAGGTACTGGCTTTTTTGTTCCACTGTTTTCCACATCTGGC	11684956	Fw	305	114	339	17	31	8	21
	pomca	17	Fw	GcTCTGGCTGTTCTCTGCGC	33227592	33227575	33227594	Fw	1	GATGGTGAGGGGAGTGAGGA	GTCGAGACCTCAGCACAGAG	TGTTGTGTCCTGCTTGGCTCTTGGCTCTGGCTGTTCTCTGCGCAGGAGGATCTGAAGTCAGAGCTCAGTGTTGGGAAAATGCCCGCT	33227552	Fw	127	372	367	10	13	9	11
	pomcb	20	Rv	GtCTTGGCTTTTGGCTGCAG	42972572	42972569	42972588	RV	1	AATGAAACTCGTCCTTGACGTT	CAAGGTCCATGCAGTCTATCAA	ACCCGAGCATCTGCCACCGTCTACATGTGGGCTGTGAAAACACAAGACCGCTGCAGCCAAAAGCCAAGACGGACAGAACATCTGGGAAAAAAAACACGTCAGACAAGAAAAGACCTCATCACTAACTCCATGCTTCAGGTATCATTGGCATGACTCACAATGGGAACACAAGCCAAAGAGCTCATACTGAGATCACATATAT	42972519	Fw	246	371	376	7	8	5	5
	sec16b	6	Rv	GGCCATGCAGAGTGGTCTGT	23916719	23916716	23916735	RV	1	TAAATGTCTCGTCTATTCCCCC	TGCTAGAGACCCATGAATTTCC	AGAGCTGTATAATATCTGTTTTACAGCGCTACTGACCTGCTCAACACTGTGTTGTAAGACCTGCTGTCCATTTTGCTGGCCAAAAATAAGGCATGACCCCACAGACCACTCTGCATGGCCGACTCCAGCGCCTCCTGCAGAAAGGGAAGCATT	23916616	Fw	197	367	369	19	15	19	14
Multiplex 2	bdnf	7	Rv	aGAGAGATCCCGGGCGTGCA	31926465	31926462	31926481	RV	1	TTTCCTCACTCCCCCATC	GACTCCACAGAGTGGGGG	CCGTGGCCTCGGCTGCCCGATGTGACGGCAGCGGCAGCAGCGGCAGCGGCGCCCAGGTAGCCCTCGGCCCGGTGGCCCCCCTGCACGCCCGGGATCTCTCTCATGGGCGCAGCTCTCATGCAACTGAAGTATGAAATAACCATAGTAACGAACAGGATGGTCATCACTCTTCTAACCTGTTGGAACTGGAGACAGCAAAAGGGGAAGGACAAGAGG	31926381	Fw	252	297	351	3	3	3	3
		7							2	TTTCCTCACTCCCCCATC	GACTCCACAGAGTGGGGG	CCGTGGCCTCGGCTGCCCGATGTGACGGCAGCGGCAGCAGCGGCAGCGGCGCCCAGGTAGCCCTCGGCCCGGTGGCCCCCCTGCACGCCCGGGATCTCTCTCATGGGCGCAGCTCTCATGCAACTGAAGTATGAAATAACCATAGTAACGAACAGGATGGTCATCACTCTTCTAACCTGTTGGAACTGGAGACAGCAAAAGGGGAAGGACAAGAGG	31926381	Fw	216		274		3		3
	irs1	15	Rv	GATCTGCTGTGATTGAGTGG	35928422	35928405	35928424	Fw	1	AGTGTGACGGCCACTTCTC	CTTTCCACGTCGCTCTAGTG	AGGCAGTCAGATGTGGAGCCATGCCCGCTCGTGCTGCTGGAGGACAGGCTGATGGGGCTGATGGCTGAGGGGGAGCACCGTGAGGTGGGCGTGGGTATTGATCTGCTGTGATTGAGTGGCGGGTGAAGTCTGGATCCCCCTCTGTGCCGTTGCGATTGAGGTCGGGCATTGCTCGGGCTGCTTGGACTCCCGTCCACAGATGCCGGCCTGGACATGGTGCCCTCTCCATCACTAGATGCTCTCACTCTAAACGAATGGCTGTGTTTGCCAGGCCTAACAG	35928306	Fw	319	114	286	15	15	15	14
		15							3	GGAGTCCAAGCAGCCCGAG	AGAGCGACGTGGAAAGAGGC	AGTCAGATGTGGAGCCATGCCCGCTCGTGCTGCTGGAGGACAGGCTGATGGGGCTGATGGCTGAGGGGGAGCACCGTGAGGTGGGCGTGGGTATTGATCTGCTGTGATTGAGTGGCGGGTGAAGTCTGGATCCCCCTCTGTGCCGTTGCGATTGAGGTCGGGCATTG	35928310	Fw	206	105		8		8
	irs2a	1	Fw	GGTGCCGGCCAACAGTCATT	29212723	29212720	29212739	RV	1	TCTTGTCGAATACGGACTGC	TCAGTAGGCTGTCGGACATC	AAGTGAAGGGGAAGGTACCATGATCAGGCCAGTCTCTGTATCAGTATCTGAGAATGGAAGCCCAATGACTGTTGGCCGGCACCACATGAGTAGATCTAATACTGTT	29212657	Fw	146	381	382	13	13	13	13
	irs2b	9	Rv	tGTGAGAGCTGCGCCCCGAA	8452298	8452281	8452300	Fw	1	CTGGAGAAAGCCTACAGGAAAA	GGGACATTGAAATTGGATCATT	CGTAATCCTCAGGGTATGTGACCTTTGGAGATGCAGTGTGAGAGCTGCGCCCCGAATGGCCTGCAGTTGTGTACGTGGCTCTCATCAGTGTGTACTCATCCAGTGAGGCTGAGGACACTTGTGATGGCACCCTCTTCTGGTAAGGCATGGTGAGGGAGTGTGTCC	8452245	Fw	209	383	384	9	7	9	7
	sh2b1	3	Fw	GtGTCGGATAACGAAGACAA	15361216	15361213	15361232	RV	1	ATCGGTTGGTCTGAGATTGATT	GGACCGAGTTCTGTGAGCTC	AGTCAGTCATGAACGGCTCCTTATTAACTCCACCGAGTCCACGGGCTGCGGCTAATTCATCTCCCCTTCCGCCATCCCCTTCTCCATCGCCCTCTCCTCCGTCTCCATCGCTGTTGCCCTTGTCCACCAGACCTCCGCCTTTGCCTCCTCCGACTCCTGTAGGTCAACCCTTGTCTTCGTTATCCGACACACCCACACCATCGCCATCTCCCTGCCTCAGCT	15361043	Fw	264	282	111	23	28	20	12
		3							2	TTCATCTCCCCTTCCGCCAT	CTCGACATTTCCGGGCCTTC	CCCCTTCTCCATCGCCCTCTCCTCCGTCTCCATCGCTGTTGCCCTTGTCCACCAGACCTCCGCCTTTGCCTCCTCCGACTCCTGTAGGTCAACCCTTGTCTTCGTTATCCGACACACCCACACCATCGCCATCTCCCTGCCTCAGCTGGACCGAGTTCTGTGAGCTCCATGCCCGGGTAGCCGCCGGGGATTTTG	15361118	Fw	235	303	313	21	19	20	19
	sim1a	16	Rv	GAAGGAGAAGTCGAAAAACG	1502385	1502382	1502401	RV	1	CCCACGTTTGAGTTTGTGTTGT	CGGGAGAAGGAAAACAGCGA	CCGCGTGCGCGCCGCGTTTTTCGACTTCTCCTTCATGCTCTCGGCCGCTCACAGCTGTCTCAGATACTCCCTCGATTAAGTGCACTCTCTTATCCACA	1502368	Fw	140	379	382	3	3	3	3
	sim1b	4	Rv	aGTTGAGACGTGATGGCGGA	948684	948667	948686	Fw	1	AAGGAGAACAGCGAGTTTTACG	GTCCCGATCAGTTTAGCTCTTG	CCTCTTTAATTAGTGCATGAGTGTTAATGAAGGTATATATCTGACCTTGCGGGAACACCAGTCTCATCTTCAGGTAGCTGCTGGTCAGTCTGATGATGGACGCTTTGTCCAGTTGAGACGTGATGGCGGACGGCAAAGGCAACATTTTGGCGAGCT	948557	Fw	222	273	214	10	8	7	6
		4							2		GTCCCGATCAGTTTAGCTCTTG	CCTCTTTAATTAGTGCATGAGTGTTAATGAAGGTATATATCTGACCTTGCGGGAACACCAGTCTCATCTTCAGGTAGCTGCTGGTCAGTCTGATGATGGACGCTTTGTCCAGTTGAGACGTGATGGCGGACGGCAAAGGCAACATTTTGGCGAGCT	948557	Fw		174	211	9	10	6	8
		4							3	ATCAAAGACTGCGGCGAGGA	CAGTCTCATCTTCAGGTAGCTGC	TGGTCAGTCTGATGATGGACGCTTTGTCCAGTTGAGACGTGATGGCGGACGGCAAAGGCAACATTTTGGCGAGCTCGTAAAACTCGCTGTTCTCCTTCTCCCGCCGCG	948638	Fw	151	246	342	7	8	7	8
This table shows the Ensembl IDs of the 15 targeted zebrafish genes, the chromosome they are on, and the gene's direction of transcription. Single gRNA: sequences of the CRISPR/Cas9 single gRNA; Cleavage position: the location of the nucleotide where the CRISPR/Cas9 system is predicted to create a cleavage; Start and End: position in the target sequence of the first and last nucleotide, respectiv…

## Sheet: SuppT6
Supplementary Table 6. Distribution of mutation types induced by CRISPR/Cas9 across 15 targeted genes.
back
Annotation	n alleles	Percentage
Frameshift variant	4244	46.1204
Missense variant	2738	29.7544
Inframe deletion	974	10.5847
Synonymous variant	670	7.28103
Stop gained, frameshift variant	147	1.59748
Protein altering variant	138	1.49967
Inframe insertion	107	1.16279
Stop gained, Inframe insertion	94	1.02152
Stop gained	88	0.956314
Splice donor variant	2	0.0217344
Distribution of mutation types induced by CRISPR/Cas9 across 15 targeted genes.

## Sheet: SuppT7
Supplementary Table 7. Mutant allele frequencies for CRISPR/Cas9-induced mutations by zebrafish orthologue.
back
	Zebrafish gene symbol		Number of mutated alleles									MAF (%)	P-value HWE exact test	True genotype frequency			True allele frequencies		Expected genotype frequency			Expected number of mutated alleles			Deviance from HWE
			n0		n1		n2		FS/PS 2 alleles	Imputed	Total			n0	n1	n2	n0 (p)	n2 (q)	n0	n1	n2	n0	n1	n2	n0	n1	n2
Multiplex 1	arid5b	imaged	246	559	47	68	10	10	0	60	637	6.90738	0.000345209	0.877551	0.10675	0.0156986	0.930926	0.0690738	0.866624	0.128605	0.00477119	552.039	81.9215	3.03925	0.0109274	-0.0218548	0.0109274
		biochemistry	313		21		0		0	45
	lepr	imaged	195	398	33	153	1	12	0	134	563	15.7194	0.634629	0.706927	0.271758	0.0213144	0.842806	0.157194	0.710323	0.264968	0.0247098	399.912	149.177	13.9116	-0.00339544	0.00679088	-0.00339544
		biochemistry	203		120		11		10	45
	mc4r	imaged	171	258	94	213	38	153	22	60	624	41.5865	1.32713e-13	0.413462	0.341346	0.245192	0.584135	0.415865	0.341213	0.485843	0.172944	212.917	303.166	107.917	0.0722483	-0.144497	0.0722483
		biochemistry	87		119		115		68	58
	negr1	imaged	105	190	50	204	99	234	54	109	628	53.5032	2.0754e-18	0.302548	0.324841	0.372611	0.464968	0.535032	0.216195	0.497546	0.286259	135.771	312.459	179.771	0.0863524	-0.172705	0.0863524
		biochemistry	85		154		135		62	5
	pcsk1	imaged	177	394	85	182	21	42	12	80	618	21.521	0.00188782	0.63754	0.294498	0.0679612	0.78479	0.21521	0.615895	0.33779	0.0463155	380.623	208.754	28.623	0.0216457	-0.0432913	0.0216457
		biochemistry	217		97		21		12	44
	pomca	imaged	293	505	58	187	0	21	0	12	713	16.0589	0.486491	0.708275	0.262272	0.029453	0.839411	0.160589	0.704611	0.2696	0.0257888	502.387	192.225	18.3874	0.00366417	-0.00732834	0.00366417
		biochemistry	213		129		21		18	16
	pomcb	imaged	337	682	13	39	0	0	0	13	721	2.70458	1	0.945908	0.0540915	0	0.972954	0.0270458	0.94664	0.0526286	0.000731474	682.527	37.9452	0.527393	-0.000731474	0.00146295	-0.000731474
		biochemistry	345		26		0		0	8
	sec16b	imaged	155	337	166	313	25	61	20	17	711	30.5907	0.376995	0.47398	0.440225	0.0857947	0.694093	0.305907	0.481765	0.424656	0.0935792	342.535	301.93	66.5348	-0.00778454	0.0155691	-0.00778454
		biochemistry	182		147		36		27	14
Multiplex 2	bdnf	imaged	257	579	33	56	0	0	0	86	635	4.40945	0.626595	0.911811	0.088189	0	0.955906	0.0440945	0.913755	0.0843003	0.00194432	580.235	53.5307	1.23465	-0.00194432	0.00388865	-0.00194432
		biochemistry	322		23		0		0	31
	irs1	imaged	0	0	31	183	134	268	51	211	451	79.7118	9.90814e-11	0	0.405765	0.594235	0.202882	0.797118	0.0411613	0.323442	0.635396	18.5637	145.873	286.564	-0.0411613	0.0823226	-0.0411613
		biochemistry	0		152		134		35	90
	irs2a	imaged	0	0	152	352	221	395	166	3	747	76.4391	1.91976e-24	0	0.471218	0.528782	0.235609	0.764391	0.0555116	0.360195	0.584293	41.4672	269.066	436.467	-0.0555116	0.111023	-0.0555116
		biochemistry	0		200		174		119	2
	irs2b	imaged	141	297	200	399	34	55	16	1	751	33.8881	2.62281e-07	0.395473	0.531292	0.0732357	0.661119	0.338881	0.437078	0.448082	0.114841	328.245	336.509	86.2453	-0.041605	0.08321	-0.041605
		biochemistry	156		199		21		11	0
	sh2b1	imaged	57	127	159	327	115	195	42	45	649	55.2388	0.6914	0.195686	0.503852	0.300462	0.447612	0.552388	0.200356	0.494511	0.305133	130.031	320.938	198.031	-0.00467057	0.00934115	-0.00467057
		biochemistry	70		168		80		40	58
	sim1a	imaged	261	527	110	219	0	0	0	5	746	14.6783	1.20732e-08	0.706434	0.293566	0	0.853217	0.146783	0.72798	0.250475	0.0215452	543.073	186.855	16.0727	-0.0215452	0.0430904	-0.0215452
		biochemistry	266		109		0		0	1
	sim1b	imaged	24	29	45	142	289	550	268	18	721	86.1304	1.41493e-05	0.0402219	0.196949	0.762829	0.138696	0.861304	0.0192367	0.238919	0.741844	13.8696	172.261	534.87	0.0209853	-0.0419705	0.0209853
		biochemistry	5		97		261		248	13
For each gene targeted in Multiplexes 1 and 2, the number of larvae with 0 (n0), 1 (n1) , and 2 (n2) mutated alleles is reported, as well as: the number of larvae with frameshift and/or premature stop codon-introducing alleles in both alleles (FS/PS 2 alleles); the number of genotypes imputed to the mean due to missing calls; the mutant allele frequency; Hardy-Weinberg equilibrium (HWE) exact tes…

## Sheet: SuppT8
Supplementary Table 8. Number of 10-day-old offspring of multiplexed CRISPR/Cas9 founders with lipid deposits in adipocytes by region.
back
Adipose tissues regions	Multiplex 1	Multiplex 2
Abdominal/Pancreatic	82	49
Cardiac	9	6
Appendicular	12	4
Cranial	17	7
Total number of zebrafish larvae	108	62
Table showing the number of zebrafish larvae with lipid deposits in adipocytes by anatomical region.

## Sheet: SuppT9
Supplementary Table 9. Number of zebrafish larvae with lipid accumulation in adipocytes and with 2 or 0 mutated alleles.
back
	Human gene symbol	Zebrafish orthologue symbol	MAF %	n larvae with 0 mutated alleles	n larvae with 2 alleles with FS/PS inducing variants
Multiplex 1	ARID5B	arid5b	6.9	15	0
	LEPR	lepr	15.7	61	0
	PCSK1	pcsk1	21.5	45	0
	POMC	pomca	16.1	0	0
		pomcb	2.7	96	0
Multiplex 2	BDNF	bdnf	4.4	41	0
	IRS1	irs1	79.7	21	0
	IRS2	irs2a	76.4	0	14
	SIM1	sim1a	14.7	25	0
		sim1b	86.1	4	37
Table showing the number of larvae with lipid accumulation in adipocytes in larvae with frameshift or premature stop codon-introducing alleles in both alleles, or with 0 mutated alleles for genes with a mutant allele frequency (MAF) <25% or >75%.

[truncated: 12 more sheets: SuppT10, SuppT11, SuppT12, SuppT13, SuppT14, SuppT15, SuppT16, SuppT17, SuppT18, SuppT19, SuppT20, SuppT21]
